# Supplementary material for: Geographical and environmental patterns of Carpathian land snail faunas in a region of high endemicity
Source: Sci Rep. 2024 Jan 16;14:1392. doi: 10.1038/s41598-024-51870-6 (PMC10791649; doi:10.1038/s41598-024-51870-6)
Supplement: Supplementary file 2 — Supplementary Information 2. [file 41598_2024_51870_MOESM2_ESM.xlsx]

## Sheet: Sheet1
Geographical and environmental patterns of Carpathian land snail faunas in a region of high endemicity Voichița Gheoca, Ana Maria Benedek, Robert Cameron
Appendix 2. The matrix of species and sites. Nomenclature follows Fauna Europaea. Subspecific ranks are considered only for Alopia genus. The geografic location (latitude, longitude and elevation), bioclimatic parameters ( bio1 - mean annual temperature, bio4 - temperature seasonality, bio12 - annual precipitation, bio15 - precipitation seasonality), and habitat parameters (exposition, woody vege…
Site abbreviation		PC1	PC2	PC3	PC4	PC5	PC6	PC7	TD1	TD2	TD3	TD4	TD5	RAM1	RAM2	RAM3	RAM4	FE1	FE2	O1	O2	O3	O4	A1	A2	A3	A4	M1	M2	M3	M4	M5	CI1	CI2	CI3	CI4	RIB1	RIB2	RIB3	RIB4	RIB5	BULZ1	BULZ2	BULZ3	CA1	CA2	CA3	CA4	CA5
Species	Species abbreviation
Pomatias rivularis (Eichwald, 1829)	P.riv	0	0	0	0	0	0	0	0	0	0	0	0	0	0	0	0	0	0	0	0	0	0	0	0	0	0	0	0	0	0	0	0	0	0	0	0	0	0	0	0	0	0	0	0	0	0	0	0
Pomatias elegans (O.F. Müller, 1774)	P.ele	0	0	0	0	0	0	0	0	0	0	0	0	0	0	0	0	0	0	0	0	0	0	0	0	0	0	0	0	0	0	0	0	0	0	0	0	0	0	0	0	0	0	0	0	0	0	0	0
Platyla banatica (Rossmässler 1842)	P.ban	0	0	0	0	2	0	1	0	0	0	0	0	1	1	2	0	0	0	3	0	2	0	0	0	0	0	0	0	0	0	0	0	0	1	0	2	2	30	0	2	0	0	0	0	1	0	2	2
Platyla polita (W. Hartmann, 1840)	P.pol	0	0	0	0	0	0	0	0	0	0	0	0	0	0	0	0	0	0	5	0	0	0	0	0	0	0	0	0	0	0	0	0	0	0	0	0	0	0	0	0	0	0	0	0	0	0	0	0
Platyla perpusilla (Reinhardt, 1880)	P.per	18	5	22	45	32	9	0	11	0	2	1	0	60	13	16	2	35	1	2	0	18	0	0	1	0	6	13	0	0	0	2	15	3	1	28	3	0	0	3	0	12	0	0	0	0	0	0	0
Acicula parcelineata (Clessin, 1911)	A.par	0	0	0	0	0	0	0	0	0	0	0	0	0	0	0	0	0	0	0	0	0	0	0	0	0	0	0	0	0	0	0	0	0	0	0	0	0	0	0	0	0	0	0	0	0	0	0	0
Cecilioides acicula (O.F. Müller, 1774)	C.acic	0	0	0	0	0	0	0	0	1	0	0	1	0	0	0	0	0	0	0	0	0	0	0	0	0	0	0	0	0	0	0	0	0	0	1	0	1	0	0	0	0	0	0	0	0	0	0	0
Carychium minimum O.F. Müller, 1774	C.min	0	0	0	0	0	0	0	3	0	2	0	0	0	0	8	2	4	0	0	0	0	0	0	0	0	0	0	0	0	0	0	0	0	0	0	0	0	0	0	10	0	0	0	0	0	0	0	0
Carychium tridentatum (Risso, 1826)	C.tri	3	5	0	52	65	0	0	0	0	0	0	2	88	30	0	0	0	0	37	17	117	5	0	0	0	0	0	0	0	0	0	0	0	0	0	12	0	0	0	0	0	42	0	0	0	0	0	0
Succinella oblonga (Draparnaud, 1801)	S.obl	0	0	0	0	0	0	0	0	0	0	0	0	0	0	0	0	0	0	0	0	0	0	0	1	0	0	0	0	0	0	0	0	0	0	0	0	0	0	0	0	0	0	0	0	0	0	0	0
Cochlicopa lubrica (O.F. Müller, 1774)	C.lub	0	0	0	0	0	0	0	0	0	0	0	0	0	0	0	0	0	0	0	0	0	0	0	0	0	0	0	1	0	0	0	0	0	0	2	0	0	0	0	0	0	0	0	0	0	0	0	0
Cochlicopa lubricella (Rossmässler 1834)	C.lubr	0	0	0	0	0	0	0	3	0	2	0	0	0	0	0	0	0	3	0	0	1	0	5	12	5	0	20	8	3	19	15	61	20	0	4	0	9	1	51	0	0	0	0	0	0	0	0	0
Pyramidula cf pusilla (Vallot, 1801)	P.pus	22	0	0	40	62	11	0	87	498	212	114	0	0	28	36	3	28	5	0	0	25	0	5	7	5	0	22	171	210	23	55	115	180	1	35	0	236	1	5	0	4	0	2	52	0	0	6	30
Columella edentula (Draparnaud, 1805)	C.edent	0	0	0	0	0	0	0	0	0	8	0	0	0	0	0	0	0	0	0	0	0	0	0	0	0	0	0	0	0	0	0	0	0	0	0	0	0	0	0	0	0	0	0	0	0	0	0	0
Columella columella (G. von Martens, 1830)	C.col	0	0	0	0	0	0	0	0	0	0	0	0	0	0	0	0	0	0	0	0	0	0	0	0	0	0	0	0	0	0	0	0	0	0	0	0	0	0	0	0	0	0	0	0	0	0	0	0
Truncatellina cylindrica (A. Ferussac, 1807)	T.cyl	65	0	18	34	12	5	74	108	581	341	153	110	0	0	8	10	20	5	0	0	10	0	2	28	21	25	615	223	233	20	488	96	92	30	31	0	0	0	14	0	0	0	0	26	0	0	2	27
Vertigo pusilla O.F. Müller, 1774	V.pus	0	0	0	0	30	0	0	115	4	55	72	5	1	0	12	1	0	0	0	0	1	0	1	0	0	2	0	1	1	0	0	0	1	0	3	0	0	0	0	0	3	0	0	0	0	0	0	0
Vertigo alpestris Alder, 1838	V.alp	0	0	0	0	8	0	0	0	0	0	15	0	0	0	0	0	51	0	0	0	0	0	0	0	0	0	0	0	0	0	0	0	0	0	0	0	0	0	0	0	0	0	0	0	0	0	0	0
Vertigo pygmaea (Draparnaud, 1801)	V.pygm	0	0	0	0	0	0	0	0	0	0	0	0	0	0	14	0	0	0	0	0	0	0	1	0	0	0	0	0	0	0	0	0	0	0	2	0	0	0	0	0	0	0	0	0	0	0	0	0
Pupilla muscorum (Linnaeus, 1758)	P.mus	0	0	0	0	0	0	0	0	3	0	0	0	0	0	0	0	4	0	0	0	0	0	2	0	3	0	0	0	10	0	3	4	35	0	0	0	6	0	0	0	0	0	0	0	0	0	0	0
Pupilla triplicata (S. Studer, 1820)	P.tripl	0	0	0	0	0	0	0	0	67	76	12	1	0	0	0	2	0	0	0	0	0	0	0	0	0	0	29	102	369	6	5	50	4	0	4	0	0	0	0	0	0	0	0	0	0	0	0	0
Pupilla alpicola (Charpentier, 1837)	P.alp	0	0	0	0	0	0	0	0	0	0	0	0	0	5	1	0	0	0	0	0	0	0	0	0	0	0	0	0	0	0	0	0	0	0	0	0	0	0	0	0	0	0	0	0	0	0	0	0
Pupilla sterri (Voith, 1840)	P.ster	0	0	0	0	0	0	0	0	0	0	0	0	0	0	0	0	0	0	0	0	0	0	0	0	0	0	0	0	0	0	0	0	0	0	0	0	0	0	0	0	0	0	0	0	0	0	0	0
Granaria frumentum (Draparnaud, 1801)	G.frum	155	2	118	208	1	2	62	1	143	3	0	2	0	0	1	14	3	13	0	0	0	0	50	86	72	32	1075	308	352	416	650	1300	148	288	52	1	114	11	193	0	5	0	3	1020	2	9	115	580
Sphyradium doliolum (Bruguiere, 1792)	S.dol	4	3	38	32	15	5	0	22	0	0	0	5	3	3	1	2	12	2	0	0	3	1	8	20	5	43	14	0	5	21	8	6	0	6	3	24	19	10	40	2	3	3	11	0	0	0	0	0
Chondrina cf clienta (Westerlund, 1883)	C.cli	28	0	20	50	1	136	9	1	42	4	8	0	0	7	16	134	3	3	0	0	85	0	8	4	0	4	54	48	88	56	96	91	419	2	44	0	215	39	46	0	9	0	0	362	0	2	91	433
Argna bielzi (Rossmässler 1859)	A.blz	0	0	0	0	0	0	0	0	0	0	0	0	0	0	0	0	0	0	0	0	0	0	0	0	0	0	0	0	0	0	0	0	0	0	0	0	0	0	0	0	0	0	0	0	0	0	0	0
Agardhiella parreyssii (L. Pfeiffer, 1848)	A.parr	0	0	0	0	0	0	0	0	0	0	0	0	0	0	0	0	0	0	0	0	0	0	0	0	0	0	0	0	0	0	0	0	0	0	0	0	0	0	0	0	0	0	0	0	0	0	0	0
Agardhiella armata (Clessin, 1887)	A.arm	0	0	0	0	0	0	0	0	0	0	0	0	0	0	0	0	0	0	0	0	0	0	0	0	0	0	0	0	0	0	0	0	0	0	0	0	0	0	0	0	0	0	0	0	0	0	0	0
Agardhiella lamellata (Clessin, 1887)	A.lam	0	0	0	0	0	0	0	0	0	0	0	0	0	0	0	0	0	0	0	0	0	0	0	0	0	0	0	0	0	0	0	0	0	0	0	0	0	0	0	0	0	0	0	0	0	0	0	0
Orcula jetschini M. von Kimakowicz, 1883	O.jet	0	0	0	0	0	0	0	0	0	0	0	0	0	0	0	0	0	0	0	0	0	0	0	0	0	0	0	0	0	0	0	0	0	0	0	0	0	0	0	0	0	0	0	0	0	0	0	0
Orcula dolium (Draparnaud, 1801)	O.dol	0	0	0	0	0	0	0	0	0	0	0	0	0	0	5	0	0	0	0	0	0	0	0	0	0	0	0	0	0	0	0	0	0	0	0	0	0	0	0	0	0	0	0	0	0	0	0	0
Spelaeodiscus triarius (Rossmässler 1839)	S.tri	0	0	0	0	0	0	0	73	0	2	1	1	67	128	97	1	186	13	47	1	124	9	18	10	10	23	0	17	39	0	1	7	4	7	9	72	26	22	53	0	19	0	21	0	0	2	0	18
Vallonia costata (O.F. Müller, 1774)	V.cos	0	0	0	2	20	0	0	94	37	12	48	0	0	0	1	1	2	2	0	0	1	0	2	0	0	4	70	163	173	48	293	24	16	6	40	0	20	0	0	0	2	0	0	0	0	0	0	0
Vallonia excentrica Sterki, 1893	V.exc	10	0	6	37	20	0	0	0	14	124	7	0	0	2	8	0	0	0	0	0	0	0	0	7	29	0	10	21	6	8	49	41	5	0	6	0	3	0	0	0	0	0	0	8	0	0	0	0
Acanthinula aculeata (O.F. Müller, 1774)	A.acul	2	4	24	9	5	6	15	0	0	0	0	31	0	0	0	0	0	0	0	0	1	0	2	1	1	6	18	0	2	4	30	2	17	2	29	0	1	0	2	0	0	3	0	13	0	0	1	0
Ena montana (Draparnaud, 1801)	E.mont	0	0	0	0	0	0	0	0	0	0	0	0	0	0	0	0	0	0	0	0	0	0	0	0	0	0	0	0	0	0	0	0	0	0	0	0	0	0	0	0	0	0	0	0	0	0	0	0
Merdigera obscura (O.F. Müller, 1774)	M.obs	0	0	0	0	1	0	0	4	0	0	0	9	0	0	0	0	1	0	0	1	0	0	0	6	4	1	0	0	0	0	0	0	0	0	0	0	0	0	0	0	0	0	0	2	0	3	2	0
Chondrula tridens (O.F. Müller, 1774)	C.trid	0	0	0	0	0	0	0	0	6	1	0	4	0	0	0	10	0	0	0	0	0	0	0	4	2	0	156	2	0	58	73	103	2	2	0	0	3	0	0	0	0	0	0	0	0	0	0	0
Chondrula microtragus (Rossmässler 1839)	C.mic	0	0	0	0	0	0	0	0	0	0	0	0	0	0	0	0	0	0	0	0	0	0	0	0	0	0	0	0	0	0	0	0	0	0	0	0	0	0	0	0	0	0	0	0	0	0	0	0
Mastus bielzi (M. von Kimakowicz, 1890)	M.blz	0	0	0	0	0	0	0	0	0	0	0	0	0	0	0	0	5	0	2	3	0	2	0	0	0	0	0	0	0	0	0	0	0	0	0	0	0	0	0	0	0	0	0	0	0	0	0	0
Mastus transsylvanicus M. von Kimakowicz, 1883	M.trans	0	0	0	0	0	0	0	0	0	0	0	0	0	0	0	0	0	0	0	0	0	0	0	0	0	0	0	0	0	0	0	0	0	0	0	0	0	0	0	0	0	0	0	0	0	0	0	0
Mastus venerabilis (L. Pfeiffer, 1855)	M.vene	0	0	0	0	0	0	0	0	0	0	0	0	0	0	0	0	0	0	0	0	0	0	0	0	0	0	0	0	0	0	0	0	0	0	0	0	0	0	0	0	0	0	0	0	0	0	0	0
Zebrina detrita (O.F. Müller, 1774)	Z.detr.	0	0	0	0	0	0	0	0	0	0	0	0	0	0	0	0	0	0	0	0	0	0	0	0	0	0	0	0	0	0	0	0	0	0	0	0	0	0	0	0	0	0	0	0	0	0	0	0
Punctum pygmaeum (Draparnaud, 1801)	P.pygm	0	0	0	0	2	0	2	15	0	26	2	215	40	0	8	28	2	0	2	0	4	0	0	0	0	8	41	0	4	2	12	2	4	0	3	0	0	0	0	0	0	2	0	0	0	0	0	0
Discus perspectivus (Megerle von Muhlfeld, 1816)	D.pers	0	0	0	0	0	0	0	0	0	0	0	0	0	0	0	0	0	0	0	0	0	0	0	2	0	2	0	0	0	0	0	0	0	0	18	0	0	0	0	0	0	0	0	0	0	0	0	0
Discus ruderatus (W. Hartmann, 1821)	D.rud	0	0	0	0	0	0	0	0	0	0	0	0	0	0	0	0	0	0	0	0	0	0	0	0	0	0	0	0	0	0	0	0	0	0	0	0	0	0	0	0	0	0	0	0	0	0	0	0
Oligolimax annularis (S. Studer, 1820)	O.ann	0	0	0	0	0	0	0	0	0	0	0	0	0	0	0	0	0	0	0	0	0	0	0	0	0	0	0	0	0	0	0	0	0	0	0	0	0	0	0	0	0	0	0	0	0	0	0	0
Zonitoides nitidus (O.F. Müller, 1774)	Z.nit	0	0	0	0	0	0	0	0	0	0	0	0	0	0	0	0	0	0	0	0	0	0	0	0	0	0	0	0	0	0	0	0	0	0	0	0	0	0	0	0	0	0	0	0	0	0	0	0
Vitrina pellucida (O.F. Müller, 1774)	V.pel	12	13	18	7	38	8	0	56	16	54	30	93	4	4	6	0	15	9	0	5	78	19	34	23	33	40	0	6	0	0	0	9	0	16	53	8	1	0	19	1	0	0	0	0	0	0	0	0
Semilimax semilimax (J. Ferussac, 1802)	S.sem	0	0	0	0	0	0	0	1	0	0	0	0	0	0	0	0	0	0	0	0	0	0	0	0	0	0	0	0	0	0	0	0	0	0	0	0	0	0	0	0	0	0	0	0	0	0	0	0
Vitrea diaphana (S. Studer, 1820)	V.dia	0	0	0	6	1	1	0	0	0	7	0	0	13	0	1	0	0	0	1	6	14	2	0	0	0	16	0	0	0	11	25	20	8	0	0	17	13	6	52	0	6	1	5	0	0	0	0	0
Vitrea contracta (Westerlund, 1871)	V.con	0	0	0	0	0	0	0	0	0	0	0	0	0	0	0	0	0	0	0	0	0	0	0	0	0	0	0	0	0	0	0	0	0	0	0	0	0	0	0	0	0	0	0	0	0	0	0	0
Vitrea transsylvanica (Clessin, 1877)	V.trans	0	0	0	0	23	0	0	0	0	0	0	0	5	4	1	0	33	0	0	0	0	0	0	0	0	0	0	0	0	0	0	0	0	0	0	0	0	1	0	1	2	0	0	0	0	0	0	0
Vitrea crystallina (O.F. Müller, 1774)	V.crys	0	0	0	0	0	0	0	0	0	0	0	0	0	0	0	0	0	0	0	0	0	0	0	0	0	0	0	0	0	0	0	0	0	0	0	0	0	0	0	0	0	0	0	0	0	0	0	0
Vitrea jetschini (M. von Kimakowicz, 1890)	V.jet	0	0	0	0	0	0	0	0	0	0	0	0	0	0	0	0	0	0	0	0	0	0	0	0	0	0	0	0	0	0	0	0	0	0	0	0	0	0	0	0	0	0	0	0	0	0	0	0
Vitrea subrimata (Reinhardt, 1871)	V.sub	0	0	0	0	0	0	0	0	0	0	0	0	0	0	0	0	0	0	0	0	0	0	0	0	0	0	0	0	0	0	0	0	0	0	0	0	0	43	0	1	0	0	0	0	0	0	4	1
Nesovitrea hammonis (Ström, 1765)	N.hamm	0	0	0	0	0	0	0	0	0	0	0	0	0	0	0	0	0	0	0	0	0	0	0	0	0	0	0	0	0	0	0	0	0	0	0	0	0	0	0	0	0	0	0	0	0	0	0	0
Nesovitrea petronella (L. Pfeiffer, 1853)	N.pet	0	0	0	0	0	0	0	0	0	0	0	0	0	0	0	0	0	0	0	0	0	0	0	0	0	0	0	0	0	0	0	0	0	0	0	0	0	0	0	0	0	0	0	0	0	0	0	0
Aegopinella pura (Alder, 1830)	A.pura	0	0	0	0	11	2	3	0	0	2	0	0	8	1	4	1	0	2	18	0	8	3	0	0	0	0	0	0	0	0	0	0	0	0	0	3	6	2	31	0	0	0	0	0	0	0	0	0
Aegopinella nitens (Michaud, 1831)	A.nit	0	0	0	0	0	0	0	0	0	0	0	0	0	0	0	0	0	0	0	0	0	0	0	0	0	0	0	0	0	0	0	0	0	0	0	0	0	2	0	0	0	0	0	0	0	0	0	0
Aegopinella minor (Stabile, 1864)	A.min	0	0	0	0	0	0	0	0	0	0	0	0	0	1	0	0	0	0	0	0	0	0	0	0	0	0	0	0	0	0	0	0	0	0	0	0	0	2	0	0	0	0	0	0	0	0	0	0
Aegopinella epipedostoma (Fagot, 1879)	A.epip	9	46	17	17	47	0	3	37	1	40	6	146	0	0	0	0	5	0	0	0	0	0	37	25	23	76	0	4	13	5	0	64	12	25	18	0	0	0	0	0	0	0	0	21	5	3	39	0
Oxychilus glaber (Rossmässler 1835)	O.glab	76	2	27	105	11	17	6	0	3	3	3	13	1	7	1	4	11	10	2	6	0	3	0	0	0	0	0	0	0	0	0	0	0	1	0	8	3	39	16	1	0	0	0	27	30	15	20	8
Oxychilus hydatinus (Rossmässler 1835)	O.hyd	0	0	0	0	0	0	0	0	0	0	0	0	0	0	0	0	0	0	0	0	0	0	0	0	0	0	0	0	0	0	0	0	0	0	0	0	0	0	0	0	0	0	0	0	0	0	0	0
Oxychilus draparnaudi (H. Beck, 1837)	O.drap	0	0	0	0	0	0	0	0	0	0	0	0	16	0	0	0	4	4	0	0	0	0	0	0	0	0	0	0	0	0	0	0	0	0	0	0	0	0	0	0	0	0	0	0	0	0	0	0
Oxychilus deilus (Bourguignat, 1857)	O.dei	0	0	0	0	0	0	0	0	0	0	0	0	0	0	0	0	0	0	0	0	0	0	0	0	0	0	0	0	0	0	0	0	0	0	0	0	0	0	0	0	0	0	0	0	0	0	0	0
Oxychilus depressus (Sterki, 1880)	O.dep	0	0	0	0	0	0	0	0	0	0	0	0	0	0	0	0	0	0	0	0	0	0	0	0	0	0	0	0	0	0	0	0	0	0	0	0	0	0	0	0	0	0	0	0	0	0	0	0
Oxychilus inopinatus (Uličný, 1887)	O.inop	0	0	0	0	0	0	0	0	0	0	0	0	0	0	0	0	0	0	0	0	0	0	0	0	0	0	0	0	0	0	0	0	0	0	0	0	0	0	0	0	0	0	0	0	0	0	0	0
Oxychilus montivagus (M. von Kimakowicz, 1890)	O.mon	0	0	0	0	0	0	0	0	0	0	0	0	0	0	0	0	0	0	0	0	0	0	0	0	0	0	0	0	0	0	0	0	0	0	0	0	0	0	0	0	0	0	0	0	0	0	0	0
Cellariopsis deubeli (A.J. Wagner, 1914)	C.deub	0	0	0	0	0	0	0	0	0	0	0	0	0	0	0	0	0	0	0	0	0	0	0	0	0	0	0	0	0	0	0	0	0	0	0	0	0	0	0	0	0	0	0	0	0	0	0	0
Carpathica langi (L. Pfeiffer, 1846)	C.lan	0	0	0	0	0	0	0	0	0	0	0	0	0	0	0	0	0	0	0	0	0	0	0	0	0	0	0	0	0	0	0	0	0	0	0	0	0	0	0	0	0	0	0	0	0	0	2	0
Carpathica calophana (Westerlund, 1881)	C.cal	0	0	0	0	2	0	0	3	0	0	0	0	1	0	0	0	1	0	0	0	0	0	0	0	0	0	0	0	0	0	0	0	0	0	0	0	0	0	0	0	0	0	1	0	0	0	0	0
Euconulus fulvus (O.F. Müller, 1774)	E.fulv	0	0	0	0	0	0	0	0	0	12	2	0	0	0	0	0	2	0	0	0	0	0	0	0	0	0	0	0	0	0	0	10	15	0	0	0	0	0	0	0	0	0	0	0	0	0	0	0
Herilla ziegleri dacica (Pfeiffer, 1848)	H.zieg	0	0	0	0	0	0	0	0	0	0	0	0	0	0	0	0	0	0	0	0	0	0	0	0	0	0	0	0	0	0	0	0	0	0	0	0	0	0	0	0	0	0	0	59	4	22	18	25
Alopia bielzi tenuis (Bielz, 1861)	A.bi.t	0	0	0	0	0	0	0	1	0	0	2	0	0	29	58	39	0	0	0	0	0	0	0	0	0	0	0	0	0	0	0	0	0	0	0	0	0	0	0	0	0	0	0	0	0	0	0	0
Alopia bilezi madensis (Fuss, 1855)	A.bi.m	0	0	0	0	0	0	0	0	0	0	0	0	0	0	0	0	0	0	0	0	0	0	113	12	18	0	283	195	89	194	159	153	208	27	0	0	0	0	0	0	0	0	0	0	0	0	0	0
Alopia bogatensis bogatensis (Bielz, 1856)	A.boga	0	0	0	0	0	0	0	0	0	0	0	0	0	0	0	0	0	0	0	0	0	0	0	0	0	0	0	0	0	0	0	0	0	0	0	0	0	0	0	0	0	0	0	0	0	0	0	0
Alopia glauca (Bielz, 1853)	A.glau	0	0	0	0	0	0	0	0	0	0	0	0	0	0	0	0	0	0	0	0	0	0	0	0	0	0	0	0	0	0	0	0	0	0	0	0	0	0	0	0	0	0	0	0	0	0	0	0
Alopia glorifica elegantissima Nordsieck, 1977	A.gl.e	0	0	0	0	0	0	0	0	0	0	0	0	0	0	0	0	0	0	0	0	0	0	0	0	0	0	0	0	0	0	0	0	0	0	0	0	0	0	0	0	0	0	0	0	0	0	0	0
Alopia glorifica intercedens (Schmidt, 1857)	A.gl.i	0	0	0	0	0	0	0	0	0	0	0	0	0	0	0	0	0	0	0	0	0	0	0	0	0	0	0	0	0	0	0	0	0	0	0	0	0	0	0	0	0	0	0	0	0	0	0	0
Alopia glorifica magnifica R. von Kimakowicz, 1962	A.gl.m	0	0	0	0	0	0	0	0	0	0	0	0	0	0	0	0	0	0	0	0	0	0	0	0	0	0	0	0	0	0	0	0	0	0	0	0	0	0	0	0	0	0	0	0	0	0	0	0
Alopia glorifica vranceana Grossu, 1967	A.gl.v	0	0	0	0	0	0	0	0	0	0	0	0	0	0	0	0	0	0	0	0	0	0	0	0	0	0	0	0	0	0	0	0	0	0	0	0	0	0	0	0	0	0	0	0	0	0	0	0
Alopia grossuana grossuana Nordsieck, 1977	A.gros	0	0	0	0	0	0	0	0	0	0	0	0	0	0	0	0	0	0	0	0	0	0	0	0	0	0	0	0	0	0	0	0	0	0	0	0	0	0	0	0	0	0	0	0	0	0	0	0
Alopia lischkeana lischkeana (Charpentier, 1852)	A.lisc	0	0	0	0	0	0	0	0	0	0	0	0	0	0	0	0	0	0	0	0	0	0	0	0	0	0	0	0	0	0	0	0	0	0	0	0	0	0	0	0	0	0	0	0	0	0	0	0
Alopia livida iulii Wagner, 1914	A.livi	0	0	0	0	0	0	0	0	0	0	0	0	0	0	0	0	17	19	0	15	2	0	0	0	0	0	0	0	0	0	0	0	0	0	0	0	0	0	0	0	0	0	0	0	0	0	0	0
Alopia mariae soosi Brandt, 1961	A.mari	0	0	0	0	0	0	0	0	0	0	0	0	0	0	0	0	0	0	0	0	0	0	0	0	0	0	0	0	0	0	0	0	0	0	0	0	0	0	0	0	0	0	0	0	0	0	0	0
Alopia nefasta nefasta (M. von Kimakowicz, 1894)	A.nef.n	0	0	0	0	0	0	0	0	0	0	0	0	0	0	0	0	0	0	0	0	0	0	0	0	0	0	0	0	0	0	0	0	0	0	0	0	0	0	0	0	0	0	0	0	0	0	0	0
Alopia nefasta ciucasiana Grossu, 1969	A.nef.c	0	0	0	0	0	0	0	0	0	0	0	0	0	0	0	0	0	0	0	0	0	0	0	0	0	0	0	0	0	0	0	0	0	0	0	0	0	0	0	0	0	0	0	0	0	0	0	0
Alopia plumbea plumbea (Rossmässler, 1839)	A.plum	0	0	0	0	0	0	0	0	0	0	0	0	0	0	0	0	0	0	0	0	0	0	0	0	0	0	0	0	0	0	0	0	0	0	0	0	0	0	0	0	0	0	0	0	0	0	0	0
Alopia vicina fortunata R. von Kimakowicz, 1931	A.vici	0	0	0	0	0	0	0	0	0	0	0	0	0	0	0	0	0	0	0	0	0	0	0	0	0	0	0	0	0	0	0	0	0	0	0	0	0	0	0	0	0	0	0	0	0	0	0	0
Macedonica marginata (Rossmässler 1835)	M.marg	0	0	0	0	0	0	0	0	0	0	0	0	0	0	0	0	0	0	0	0	0	0	0	0	0	0	0	0	0	0	0	0	0	0	0	0	0	0	0	0	0	0	0	0	0	0	0	0
Cochlodina laminata (Montagu, 1803)	C.lami	0	2	3	4	28	0	0	8	0	0	0	15	0	0	0	0	1	0	3	2	6	0	3	11	8	28	23	10	5	2	0	13	0	8	0	17	2	2	4	6	8	2	8	9	14	16	5	3
Cochlodina orthostoma (Menke, 1828)	C.orth	0	0	0	0	0	0	0	16	0	0	0	0	5	0	0	2	1	6	0	0	2	0	2	3	7	12	0	10	5	0	0	0	0	0	0	1	0	4	0	0	0	0	4	0	0	0	0	0
Cochlodina marisi (Schmidt, 1868)	C.mari	0	0	0	0	0	0	0	72	145	38	139	60	4	5	0	0	0	0	0	0	0	0	0	0	0	0	0	0	0	0	0	0	0	0	0	0	0	0	0	0	0	0	0	0	0	0	0	0
Ruthenica filograna (Rossmässler 1836)	R.filo	3	2	342	183	49	55	0	523	303	17	31	194	35	14	21	5	29	15	10	1	28	4	32	71	35	253	260	78	111	34	21	211	49	62	33	133	238	5	505	63	41	5	132	0	0	0	24	0
Clausilia dubia Draparnaud, 1805	C.dubi	0	0	0	0	0	0	0	2	71	0	40	0	6	4	14	0	45	27	0	0	0	0	9	48	65	52	155	190	191	30	57	171	34	117	24	0	0	3	0	0	0	0	0	0	0	0	0	0
Clausilia pumila (Pfeiffer, 1828)	C.pumi	0	0	0	0	0	0	0	0	0	0	0	0	0	0	0	0	0	0	0	0	0	0	0	0	0	0	0	0	0	0	0	0	0	0	0	0	0	0	0	0	0	0	0	0	0	0	0	0
Laciniaria plicata (Draparnaud, 1801)	L.plic	5	0	7	21	31	15	0	14	1	7	2	0	67	0	0	2	3	0	0	0	0	0	11	3	54	49	74	66	48	5	1	5	5	19	0	32	0	6	4	5	7	9	5	1	2	13	0	4
Macrogastra tumida (Rossmässler 1836)	M.tumi	0	0	0	0	0	0	0	0	0	0	0	0	0	0	0	0	0	0	0	0	0	0	0	0	0	0	0	0	0	0	0	0	0	0	0	0	0	0	0	0	0	0	0	0	0	0	0	0
Macrogastra borealis (Boettger, 1878)	M.bor	0	0	0	0	0	0	0	0	0	0	0	0	0	0	0	0	0	0	0	0	0	0	0	0	0	0	0	0	0	0	0	0	0	0	0	0	0	0	0	0	0	0	0	0	0	0	0	0
Alinda biplicata (Montagu, 1803)	A.bipl	0	0	0	0	0	0	0	12	0	0	5	62	0	0	0	0	0	0	0	0	0	0	0	0	0	1	0	0	0	0	0	0	0	0	0	0	0	0	0	0	1	0	0	0	0	7	0	0
Vestia elata (Rossmässler 1836)	V.elat	0	0	0	0	0	0	0	0	0	79	0	0	10	2	0	0	31	16	0	0	1	3	0	0	0	0	0	0	0	0	0	0	0	0	0	0	0	0	0	0	0	0	0	0	0	0	0	0
Vestia gulo (Bielz, 1859)	V.gulo	0	0	0	0	0	0	0	0	0	0	0	0	0	0	0	0	0	0	0	0	0	0	0	0	0	0	0	0	0	0	0	0	0	0	0	0	0	0	0	0	0	0	0	0	0	0	0	0
Vestia turgida (Rossmässler 1836)	V.tur	0	0	0	0	0	0	0	0	0	0	0	0	0	0	0	0	0	0	0	0	0	0	0	0	0	0	0	0	0	0	0	0	0	0	0	0	0	0	0	0	0	0	0	0	0	0	0	0
Pseudalinda fallax (Rossmässler, 1836)	P.fall	0	0	0	0	0	0	0	0	0	0	0	0	0	0	0	0	0	0	0	2	4	2	0	0	0	0	0	0	0	0	0	0	0	0	0	0	0	0	0	0	0	0	0	0	0	0	0	0
Pseudalinda jugularis (Vest, 1859)	P.jug	0	0	0	0	0	0	0	0	0	0	0	0	0	0	0	0	0	0	0	0	0	0	0	0	0	0	0	0	0	0	0	0	0	0	0	0	0	0	0	1	0	0	0	0	0	0	0	0
Pseudalinda stabilis (Pfeiffer, 1847)	P.stab	0	0	0	0	0	0	0	0	0	0	0	0	7	0	0	0	19	17	6	0	0	0	0	0	0	0	0	0	0	0	0	0	0	0	0	0	0	0	0	0	0	0	0	0	0	0	0	0
Pseudalinda viridana (Rossmässler 1836)	P.viri	0	0	0	0	0	0	0	0	0	0	0	0	0	0	0	0	0	0	0	0	0	0	0	0	0	0	0	0	0	0	0	0	0	0	0	0	0	0	0	0	0	0	0	0	0	0	0	0
Strigillaria cana (Held, 1836)	S.cana	0	0	0	0	0	0	0	0	0	0	0	0	0	2	0	0	1	0	0	0	0	0	0	0	0	0	0	0	0	0	0	0	0	0	0	0	0	0	0	0	0	0	0	0	0	0	0	0
Strigillaria rugicollis (Rossmässler 1836)	S.r.rug	0	0	0	0	0	0	0	0	0	0	0	0	0	0	0	0	0	0	6	1	44	2	0	0	0	0	0	0	0	0	0	0	0	0	0	0	0	0	0	0	0	0	0	420	2	43	224	1086
Strigillaria vetusta (Rossmässler 1836)	S.vet	138	1	58	186	402	77	1	0	0	0	0	0	3	6	2	0	1	0	7	2	2	5	0	0	0	116	48	1	0	0	0	39	16	58	25	15	198	15	260	33	33	12	66	22	0	0	0	0
Strigillaria varnensis (L. Pfeiffer, 1848)	S.varn	0	0	0	0	0	0	0	0	0	0	0	0	0	0	0	0	0	0	0	0	0	0	0	0	0	0	0	0	0	0	0	0	0	0	0	0	0	0	0	0	0	0	0	0	0	0	0	0
Fruticicola fruticum (O.F. Müller, 1774)	F.fru	8	0	0	0	0	0	1	0	0	4	6	9	0	1	0	0	0	0	0	1	0	0	5	0	0	0	0	4	0	0	0	0	0	0	9	0	0	0	0	2	0	0	0	0	6	1	0	0
Xerocampylaea zelebori (L. Pfeiffer, 1853)	X.zel	0	0	0	0	0	0	0	0	0	0	0	0	0	0	0	0	0	0	0	0	0	0	0	0	0	0	0	0	0	0	0	0	0	0	0	0	0	0	0	0	0	0	0	173	52	93	21	6
Helicopsis instabilis (Rossmässler 1838)	H.inst	0	0	0	0	0	0	0	0	0	0	0	0	0	0	0	0	0	0	0	0	0	0	0	0	0	0	0	0	0	0	0	0	0	0	0	0	0	0	0	0	0	0	0	0	0	0	0	0
Lozekia deubeli (M. von Kimakowicz, 1890)	L.deu	0	0	0	0	0	0	0	0	0	0	0	0	0	0	0	0	0	0	0	0	0	0	0	0	0	0	0	0	0	0	0	0	0	0	0	0	0	0	0	0	0	0	0	0	0	0	0	0
Lozekia transsylvanica (Westerlund, 1876)	L.trans	11	0	26	8	15	3	10	0	0	0	0	0	0	0	0	0	0	0	1	0	0	0	46	27	58	30	17	49	0	0	0	77	62	6	4	0	21	3	58	5	0	1	0	0	0	1	0	0
Trochulus bielzi (Bielz, 1860)	T.blz	0	19	0	4	4	12	0	18	0	0	0	38	4	0	0	0	13	0	27	33	16	15	0	0	0	0	0	0	0	0	0	0	0	0	0	0	0	0	0	0	0	0	0	0	0	0	0	0
Trochulus hispidus (Linnaeus, 1758)	T.his	0	0	0	0	0	0	0	0	0	0	0	0	0	0	0	0	0	0	0	0	0	0	0	0	0	0	0	0	0	0	0	0	0	0	0	0	0	0	0	0	0	0	0	0	0	0	0	0
Pseudotrichia rubiginosa (Rossmässler 1838)	P.rub	0	0	0	0	0	0	0	0	0	0	0	0	0	0	0	0	0	0	0	0	0	0	0	0	0	0	0	0	0	0	0	0	0	0	0	0	0	0	0	0	0	0	0	0	0	0	0	0
Perforatella dibothrion (M. von Kimakowicz, 1884)	P.dib	0	0	0	0	0	0	0	0	0	0	0	0	0	0	0	0	0	0	4	1	3	4	0	0	0	0	0	0	0	0	0	0	0	0	0	0	0	0	0	0	0	0	0	0	0	0	0	0
Euomphalia strigella (Draparnaud, 1801)	E.str	25	26	0	6	3	3	2	0	5	13	2	1	0	0	0	0	4	0	0	1	23	0	25	19	31	11	0	9	3	0	4	4	0	72	22	2	0	2	1	2	0	0	0	0	0	0	0	0
Euomphalia mehadiae (Bourguignat, 1881)	E.meh	0	0	0	0	0	0	0	0	0	0	0	0	0	0	0	0	0	0	0	0	0	0	0	0	0	0	0	0	0	0	0	0	0	0	0	0	0	0	0	0	0	0	0	0	23	7	5	3
Monacha cartusiana (O.F. Müller, 1774)	M.cart	0	0	0	0	0	0	0	0	0	0	0	0	0	0	0	0	0	0	0	0	0	0	0	0	0	0	0	0	0	0	0	0	0	0	0	0	0	0	0	0	0	0	0	0	0	0	0	0
Monachoides vicinus (Rossmässler 1842)	M.vic	0	0	0	0	0	0	0	0	0	7	0	0	3	0	0	0	2	0	0	0	0	0	0	0	0	0	0	0	0	0	0	0	0	0	0	0	0	0	0	0	0	0	0	0	0	0	0	0
Monachoides incarnatus (O.F. Müller, 1774)	M.inc	0	0	0	0	0	0	0	0	0	0	0	0	0	0	0	0	0	0	0	0	0	0	0	0	0	0	0	0	0	0	0	0	0	0	0	0	0	0	0	3	0	1	0	0	0	0	0	0
Monachoides cf bacescui Grossu, 1979	M.bac	0	0	0	0	0	0	0	0	0	0	0	0	0	0	0	0	0	0	0	0	0	0	0	0	0	0	0	0	0	0	0	0	0	0	0	0	0	0	0	0	0	0	0	0	18	6	0	0
Soosia diodonta (A. Ferussac, 1821)	S.siod	0	0	0	0	0	0	0	0	0	0	0	0	0	0	0	0	0	0	0	0	0	0	0	0	0	0	0	0	0	0	0	0	0	0	0	0	0	0	0	0	0	0	0	0	0	0	0	0
Isognomostoma isognomostomos (Schroter, 1784)	I.isog	0	0	0	1	0	1	0	0	0	0	0	0	4	0	0	0	4	1	16	6	2	5	0	0	0	0	0	0	0	0	0	0	0	0	0	3	0	32	0	7	7	3	0	0	0	0	0	0
Faustina faustina (Rossmässler 1835)	F.faust	136	2	4	27	183	28	0	0	10	35	71	0	27	35	22	2	61	16	22	28	2	31	12	0	6	4	1	127	34	1	0	3	0	4	20	9	7	29	18	0	6	0	0	0	0	0	0	0
Chilostoma trizona (Rossmässler 1835)	C.triz	0	0	0	0	0	0	0	0	0	0	0	0	0	0	0	0	0	0	0	0	0	0	0	0	0	0	0	0	0	0	0	0	0	0	0	0	0	0	0	0	0	0	0	0	0	0	0	0
Campylaea illyrica (Stabile 1864)	C.illy	0	0	0	0	0	0	0	0	0	0	0	0	0	0	0	0	0	0	0	0	0	0	0	0	0	0	0	0	0	0	0	0	0	0	0	0	0	0	0	0	0	0	0	0	0	0	0	0
Drobacia banatica (Rossmässler 1838)	D.ban	4	2	0	7	13	2	0	0	0	2	0	0	0	0	1	0	9	0	3	11	0	13	0	0	0	0	0	4	0	0	0	0	0	0	0	6	0	1	1	21	1	8	1	0	0	3	0	0
Arianta arbustorum (Linnaeus, 1758)	A.arb	0	0	0	0	0	0	0	0	0	0	0	0	0	0	0	0	0	0	0	3	0	5	0	0	0	0	0	0	0	0	0	0	0	0	0	0	0	0	0	0	0	0	0	0	0	0	0	0
Caucasotachea vindobonensis (C. Pfeiffer, 1828)	C.vindob	0	0	1	2	0	0	3	0	0	0	0	0	0	0	0	0	0	0	0	0	0	0	3	0	0	0	3	0	0	4	1	4	0	0	0	3	0	1	3	1	1	0	0	4	6	4	5	3
Helix pomatia Linnaeus, 1758	H.pom	5	0	4	4	5	2	3	0	0	0	1	0	0	0	0	0	4	2	0	7	0	0	2	0	0	0	1	3	0	0	0	0	0	4	2	0	0	0	0	14	0	1	0	0	3	1	2	0
Helix lucorum Linnaeus, 1758	H.luc	0	0	0	0	0	0	0	0	0	0	0	0	0	0	0	0	0	0	0	0	0	0	0	0	0	0	0	0	0	0	0	0	0	0	0	0	0	0	0	0	0	0	0	0	0	0	0	0
Number of specimens		739	134	753	1097	1142	400	195	1300	1951	1190	773	1017	483	332	365	265	672	191	224	153	627	133	438	431	495	844	3002	1821	1994	967	2048	2700	1359	765	524	371	1144	310	1379	181	170	93	259	2219	168	251	588	2229
Number of species		21	15	18	26	32	21	15	26	22	30	25	22	26	23	29	20	38	22	21	22	29	19	26	24	22	25	23	27	23	21	22	29	24	24	28	20	22	26	22	20	19	14	12	16	14	19	19	15
Georgraphic location	Latitude	46.9615	46.9609	46.9703	46.9607	46.9548	46.9678	46.9742	46.5644	46.5634	46.5665	46.5651	46.5673	46.2948	46.2965	46.296	46.296	46.1526	46.1521	46.4675	46.4751	46.4661	46.4631	46.0176	46.0174	46.0172	46.0329	46.0074	46.0074	46.0074	46.0075	46.0075	46.0364	46.0363	46.0319	46.0218	46.2385	46.2384	46.2382	46.2316	46.2139	46.2461	46.2937	46.2462	45.2059	45.2101	45.2104	45.2036	45.2031
	Longitude	22.5119	22.513	22.5144	22.5116	22.5169	22.5134	22.5083	23.685	23.6795	23.6736	23.6754	23.672	23.4672	23.4627	23.4647	23.4647	23.2859	23.2859	22.8438	22.8477	22.8386	22.8352	23.1451	23.1459	23.146	23.1411	23.125	23.1258	23.1253	23.1259	23.1258	23.1777	23.1771	23.1782	23.1719	22.7742	22.7723	22.7728	22.7686	22.7618	22.754	22.7542	22.7553	21.9017	21.8956	21.8942	21.8743	21.8746
	Elevation	309	313	316	312	321	312	290	436	461	464	465	411	845	843	843	849	537	538	753	765	787	755	437	416	419	481	348	348	348	355	351	526	526	472	382	350	353	353	330	313	419	739	435	275	253	252	233	224
Bioclimatic variables	bio1	94	94	94	94	94	94	94	81	81	81	81	81	70	70	70	70	70	70	63	63	63	63	89	89	89	89	89	89	89	89	89	86	86	86	86	92	92	92	92	92	84	84	84	92	92	92	92	92
	bio4	7645	7645	7645	7645	7645	7645	7645	7465	7465	7465	7465	7465	6989	6989	6989	6989	6924	6924	6891	6891	6891	6891	7406	7406	7406	7406	7406	7406	7406	7406	7406	7335	7335	7335	7335	7478	7478	7478	7478	7478	7352	7352	7352	7418	7418	7418	7418	7418
	bio12	650	650	650	650	650	650	650	630	630	630	630	630	734	734	734	734	763	763	817	817	817	817	664	664	664	664	664	664	664	664	664	680	680	680	680	659	659	659	659	659	703	703	703	738	738	738	738	738
	bio15	32	32	32	32	32	32	32	44	44	44	44	44	42	42	42	42	41	41	38	38	38	38	39	39	39	39	39	39	39	39	39	40	40	40	40	37	37	37	37	37	37	37	37	31	31	31	31	31
Environmental variables	exposition	E	V	V	E	S	N	V	N	S	N	N	V	E	N	N	V	E	E	V	V	S	N	E	E	E	N	S	V	V	S	S	S	S	E	N	N	N	N	S	E	S	E	S	E	N	N	N	S
	woody cover	20	80	80	40	80	80	10	90	20	20	50	80	20	40	30	80	90	15	40	15	70	20	70	60	60	80	80	50	30	10	50	50	15	70	70	90	10	80	100	100	100	80	85	70	80	70	60	10
	width	3	3	3	3	3	3	3	3	3	3	3	3	3	3	3	3	3	3	3	3	3	3	1	1	1	1	1	3	3	3	3	1	1	1	1	3	3	3	3	1	1	1	1	3	3	3	3	3
	microhabitat	1	4	3	2	1	4	1	4	1	1	2	4	1	1	1	3	3	1	4	2	1	1	4	3	2	1	2	3	3	1	3	2	1	4	2	3	1	3	4	4	3	4	3	1	3	3	2	1
	dominant veg	1	1	1	1	1	1	2	1	2	2	1	2	1	1	1	1	1	2	2	2	1	2	1	1	1	1	1	1	1	2	1	1	2	1	1	1	2	1	1	1	1	1	1	1	1	1	1	2
[truncated: 86 more columns]
